# Supplementary material for: Social organization and physical environment shape the microbiome of harvester ants
Source: Anim Microbiome. 2025 Mar 19;7:29. doi: 10.1186/s42523-025-00390-3 (PMC11921602; doi:10.1186/s42523-025-00390-3)
Supplement: Supplementary file 1 — Supplementary Material 1: Table S1: Pairwise PERMANOVA results comparing beta-diversity using Bray-Curtis distances between (1) All sample types, (2) All soil types, and (3) Nest Soil. [file 42523_2025_390_MOESM1_ESM.xlsx]

## Sheet: Sheet1
	pairs	Df	SumsOfSqs	F.Model	R2	p.value	p.adjusted	sig
All samples	soil vs seeds	1	3.38	9.46	0.053	0.001	0.01	*
	soil vs ants	1	16.53	52.44	0.207	0.001	0.01	*
	soil vs brood	1	1.48	4.13	0.024	0.001	0.01	*
	soil vs reproductives	1	1.66	4.66	0.028	0.001	0.01	*
	seeds vs ants	1	5.18	22.53	0.27	0.001	0.01	*
	seeds vs brood	1	1.66	4.33	0.138	0.001	0.01	*
	seeds vs reproductives	1	1.27	3.31	0.142	0.001	0.01	*
	ants vs brood	1	3.85	16.85	0.219	0.001	0.01	*
	ants vs reproductives	1	2.75	13.23	0.2	0.001	0.01	*
	brood vs reproductives	1	0.68	1.75	0.084	0.006	0.06
All soil samples	A vs B	1	2.41	9.55	0.155	0.001	0.01	*
	A vs C	1	1.74	6.43	0.11	0.001	0.01	*
	A vs D	1	4.36	15.11	0.189	0.001	0.01	*
	A vs E	1	2.55	8.42	0.137	0.001	0.01	*
	B vs C	1	2.56	10.7	0.16	0.001	0.01	*
	B vs D	1	5.28	20.17	0.226	0.001	0.01	*
	B vs E	1	3.68	13.64	0.193	0.001	0.01	*
	C vs D	1	5.6	20.36	0.228	0.001	0.01	*
	C vs E	1	3.43	11.99	0.174	0.001	0.01	*
	D vs E	1	1.12	3.73	0.051	0.002	0.02	.
	nest_soil vs control near	1	1.02	2.87	0.027	0.002	0.006	*
	nest_soil vs control far	1	1.54	4.49	0.042	0.001	0.003	*
	control near vs control far	1	0.41	1.21	0.012	0.214	0.642
Nest soil	A vs B	1	1.15	4.92	0.274	0.002	0.02	.
	A vs C	1	0.79	3.16	0.208	0.002	0.02	.
	A vs D	1	1.72	7.08	0.294	0.001	0.01	*
	A vs E	1	0.85	2.83	0.168	0.001	0.01	*
	B vs C	1	1.04	4.52	0.231	0.001	0.01	*
	B vs D	1	2.04	8.89	0.308	0.001	0.01	*
	B vs E	1	1.43	5.22	0.235	0.001	0.01	*
	C vs D	1	2.06	8.58	0.311	0.001	0.01	*
	C vs E	1	1.15	3.96	0.198	0.001	0.01	*
	D vs E	1	1.18	4.3	0.17	0.001	0.01	*
