# Supplementary material for: Social organization and physical environment shape the microbiome of harvester ants
Source: Anim Microbiome. 2025 Mar 19;7:29. doi: 10.1186/s42523-025-00390-3 (PMC11921602; doi:10.1186/s42523-025-00390-3)
Supplement: Supplementary file 2 — Supplementary Material 2: Table S2: SIMPER analysis of ant samples. Includes the top 20 ASV taxa which contribute to the observed differences in community structure in the ant samples. [file 42523_2025_390_MOESM2_ESM.xlsx]

## Sheet: Sheet1
Average Dissimilarity (%)	Cumulative Contribution (%)	ASV	Taxonomic Information for ASV	mean reads (ants)	mean reads (other samples)
50.52	0.510663	43000000	Firmicutes_Bacilli_Erysipelotrichales_Erysipelotrichaceae_ZOR0006	22953	294.05
26	0.773514	94125	Firmicutes_Bacilli_Entomoplasmatales_Entomoplasmataceae_Entomoplasma	10852.2	113.41
2.1	0.794759	668c7	Firmicutes_Bacilli_Lactobacillales_Leuconostocaceae_Weissella	803.96	13.71
0.33	0.807416	d2399	Proteobacteria_Gammaproteobacteria_Diplorickettsiales_Diplorickettsiaceae_Rickettsiella	67.51	106.52
0.32	0.810659	6159	Actinobacteriota_Thermoleophilia_Gaiellales_uncultured_uncultured	8.06	122.74
0.3	0.813701	f35ab	Firmicutes_Bacilli_Lactobacillales_Leuconostocaceae_Weissella	107.09	3.04
0.3	0.8167	be58d	Actinobacteriota_Actinobacteria_Corynebacteriales_Nocardiaceae_Smaragdicoccus	53.68	92.54
0.23	0.821408	e6f7a	Verrucomicrobiota_Verrucomicrobiae_Chthoniobacterales_Chthoniobacteraceae_Candidatus_Udaeobacter	1.02	86.83
0.23	0.823723	5bcab	Firmicutes_Bacilli_Bacillales_Bacillaceae_Bacillus	3.09	90.34
0.22	0.828277	b61e5	Proteobacteria_Gammaproteobacteria_Enterobacterales_Yersiniaceae_Serratia	67.13	45.08
0.2	0.830289	1a0f7	Firmicutes_Bacilli_Bacillales	3.32	77.35
0.19	0.832221	aecae	Actinobacteriota_Actinobacteria_Streptomycetales_Streptomycetaceae_Streptomyces	5.32	77.07
0.18	0.834012	75a91	Actinobacteriota_Actinobacteria_Propionibacteriales_Nocardioidaceae_Nocardioides	30.26	44.76
0.17	0.835704	9e439	Actinobacteriota_Actinobacteria_Micrococcales_Micrococcaceae_Glutamicibacter	44.15	26.16
0.16	0.837303	63bf6	Proteobacteria_Gammaproteobacteria_Enterobacterales	57.94	6.07
0.15	0.841956	8ef16	Actinobacteriota_Actinobacteria_Micrococcales	31.7	41.41
0.14	0.843367	14b1b	Acidobacteriota_Vicinamibacteria_Vicinamibacterales	0.3	52.46
0.14	0.844769	6b44f	Firmicutes_Bacilli_Staphylococcales_Staphylococcaceae_Staphylococcus	20.02	49.95
0.13	0.846115	47ee7	Actinobacteriota_Thermoleophilia_Solirubrobacterales_Solirubrobacteraceae_Solirubrobacter	0.49	50.47
