# Supplementary material for: Social organization and physical environment shape the microbiome of harvester ants
Source: Anim Microbiome. 2025 Mar 19;7:29. doi: 10.1186/s42523-025-00390-3 (PMC11921602; doi:10.1186/s42523-025-00390-3)
Supplement: Supplementary file 3 — Supplementary Material 3: Table S3: SIMPER analysis of nest soil samples. Includes the top 20 ASV taxa which contribute to the observed differences in community structure in soil samples. [file 42523_2025_390_MOESM3_ESM.xlsx]

## Sheet: Sheet1
Average Dissimilarity (%)	Cumulative Contribution (%)	ASV	Taxonomic Information for ASV	mean reads (nest soil)	mean reads (other samples)
14.16	15.75	43000000	Firmicutes_Bacilli_Erysipelotrichales_Erysipelotrichaceae_ZOR0006	86.23	6141.79
7.75	24.38	94125	Firmicutes_Bacilli_Entomoplasmatales_Entomoplasmataceae_Entomoplasma	397	2774.79
1.07	27.61	6159	Actinobacteriota_Thermoleophilia_Gaiellales_uncultured_uncultured	113.4	96.14
0.74	28.44	be58d	Actinobacteriota_Actinobacteria_Corynebacteriales_Nocardiaceae_Smaragdicoccus	52.81	94.06
0.74	29.26	5bcab	Firmicutes_Bacilli_Bacillales_Bacillaceae_Bacillus	93.21	67.23
0.72	30.06	668c7	Firmicutes_Bacilli_Lactobacillales_Leuconostocaceae_Weissella	22.25	213.1
0.57	30.69	e6f7a	Verrucomicrobiota_Verrucomicrobiae_Chthoniobacterales_Chthoniobacteraceae_Udaeobacter	74.02	68.6
0.56	31.31	75a91	Actinobacteriota_Actinobacteria_Propionibacteriales_Nocardioidaceae_Nocardioides	67.7	34.45
0.55	31.92	8ef16	Actinobacteriota_Actinobacteria_Micrococcales_NA_NA	74.09	29.51
0.54	32.52	aecae	Actinobacteriota_Actinobacteria_Streptomycetales_Streptomycetaceae_Streptomyces	105.15	50.65
0.53	33.11	e1f9e	Actinobacteriota_Actinobacteria_Micrococcales_Micrococcaceae_NA	80.81	19.99
0.47	34.69	47ee7	Actinobacteriota_Thermoleophilia_Solirubrobacterales_Solirubrobacteraceae_Solirubrobacter	76.25	30.28
0.46	35.2	1a0f7	Firmicutes_Bacilli_Bacillales_NA_NA	71.85	60.03
0.45	35.7	14b1b	Acidobacteriota_Vicinamibacteria_Vicinamibacterales_uncultured_uncultured	28.81	45.95
0.43	36.18	a29a1	Actinobacteriota_Actinobacteria_Frankiales_Geodermatophilaceae_Blastococcus	63.75	16.2
0.43	36.66	d2399	Proteobacteria_Gammaproteobacteria_Diplorickettsiales_Diplorickettsiaceae_Rickettsiella	2.66	126.47
0.42	37.14	5ead7	Actinobacteriota_Actinobacteria_Streptomycetales_Streptomycetaceae_Streptomyces	55.89	26.71
0.37	37.55	0d6aa	Actinobacteriota_Thermoleophilia_Gaiellales_uncultured_uncultured	35.74	33.86
0.36	38.36	5c7ed	Actinobacteriota_Thermoleophilia_Gaiellales_Gaiellaceae_Gaiella	39.3	35.22
0.36	38.76	2d5c8	Actinobacteriota_Actinobacteria_Corynebacteriales_Tsukamurellaceae_Tsukamurella	36.68	26.35
